# Supplementary material for: A Robotic Assistance With Specialized Timing Improves Motor Performance: Implications for Movement Training
Source: IEEE Trans Neural Syst Rehabil Eng. Author manuscript; Available in PMC 2026 Apr 1. (PMC13042254; doi:10.1109/TNSRE.2026.3660517)
Supplement: tnsre-3660517-mm [file NIHMS2150614-supplement-tnsre-3660517-mm.zip]

Archive with 4 entries (3 files):
- tnsre-3660517-mm/
- tnsre-3660517-mm/2026-01-16_Supplementary_FastBioTSNRE.pdf
- tnsre-3660517-mm/Data file S1.zip
- tnsre-3660517-mm/README.txt
