# Supplementary material for: A Robotic Assistance With Specialized Timing Improves Motor Performance: Implications for Movement Training
Source: IEEE Trans Neural Syst Rehabil Eng. Author manuscript; Available in PMC 2026 Apr 1. (PMC13042254; doi:10.1109/TNSRE.2026.3660517)
Supplement: tnsre-3660517-mm [file NIHMS2150614-supplement-tnsre-3660517-mm.zip › tnsre-3660517-mm/README.txt]

10.1109/TNSRE.2026.3660517

Supplementary material

The supplemental material contains material to support the article.
